# Supplementary material for: Transcriptomic and genomic profiling of early-stage ovarian carcinomas associated with histotype and overall survival
Source: Oncotarget. 2018 Oct 12;9(80):35162–80. doi: 10.18632/oncotarget.26225 (PMC6205557; doi:10.18632/oncotarget.26225)
Supplement: Supplementary file 2 [file oncotarget-09-35162-s002.xlsx]

## Sheet: ST1A
Supplementary Table 1A. Significance (two-tailed t-test) of the deleterious variants presented in Figure 2a. Significant comparisons (P<0.05) are marked in bold.
annotation	gene	chr	pos1	pos2	Study cohort -Control cohort	HGSC - Control cohort	EC - Control cohort	MC - Control cohort	CCC - Control cohort	HGSC - EC	HGSC - MC	HGSC - CCC	EC-MC	EC-CCC	MC-CCC
stopgain	ACACA	chr17	35482683	35482683	5.87264e-11	1.46342e-06	0.000204121	0.16689	0.0413103	0.151981	0.175684	0.26223	0.0273164	0.0374732	0.743775
frameshift insertion	ALMS1	chr2	73651725	73651725	8.86088e-18	2.74576e-10	0.000620655	0.037929	0.000204121	0.832829	0.260662	0.843867	0.408619	0.739309	0.263546
frameshift insertion	AP2M1	chr3	183898039	183898039	2.09191e-16	1.13045e-07	0.000204121	0.000422781	0.00167115	0.305682	0.0878167	0.832829	0.464792	0.506819	0.185718
frameshift insertion	AP3B1	chr5	77424992	77424992	2.31235e-08	0.000516928	0.0200609	0.0161971	0.0200609	0.568797	0.186638	0.568797	0.418923	1	0.418923
frameshift insertion	ARV1	chr1	231131566	231131566	4.66154e-08	0.000516928	0.0200609	0.0161971	0.0200609	0.568797	0.186638	0.568797	0.418923	1	0.418923
frameshift insertion	ASPM	chr1	197071084	197071084	7.05547e-07	6.54589e-05	0.163485	0.037929	0.163485	0.123194	0.620436	0.123194	0.172663	1	0.172663
frameshift deletion	BECN1	chr17	40970698	40970803	1.5449e-15	1.76722e-08	5.7131e-05	0.000422781	0.0826224	0.239932	0.137394	0.0152874	0.668214	0.00436675	0.00436519
frameshift insertion	C3	chr19	6719290	6719290	9.92345e-26	6.08014e-16	1.28032e-05	0.00187784	0.000620655	0.795033	0.539179	0.144264	0.718284	0.30416	0.592239
frameshift insertion	CASP8AP2	chr6	90572448	90572448	1.17404e-11	1.13045e-07	0.0826224	0.037929	0.00409621	0.0330892	0.655775	0.843867	0.311151	0.140993	0.808012
frameshift deletion	CHD1L	chr1	146736243	146736243	5.7053e-96	0	0	1.58955e-06	0	1	0.340893	1	0.340893	1	0.340893
frameshift insertion	CLEC2B	chr12	10007021	10007021	6.14677e-05	0.0443152	0.0093287	0.0815534	0.163485	0.0423026	0.212572	0.677401	0.668214	1	0.352935
frameshift insertion	DDX21	chr10	70719704	70719704	5.99264e-10	6.40212e-07	0.00167115	0.16689	0.163485	0.625763	0.13888	0.0114479	0.110508	0.0247349	0.665739
frameshift insertion	EEF1AKMT2	chr10	126454015	126454015	9.48479e-13	4.54357e-08	0.00167115	0.037929	0.0200609	0.941789	0.57481	0.226634	0.592239	0.30416	0.718284
frameshift deletion	GFM1	chr3	158370035	158370035	4.66997e-53	1.46601e-22	0	1.58955e-06	0	0.0068334	0.641629	0.0068334	0.340893	1	0.340893
frameshift insertion	HIST1H1E	chr6	26157119	26157119	2.6519e-36	1.46601e-22	1.28032e-05	1.58955e-06	1.28032e-05	0.227611	0.641629	0.227611	0.175024	1	0.175024
frameshift insertion	INPP5B	chr1	38330006	38330006	1.13633e-08	0.000132341	0.00409621	0.037929	0.0413103	0.28225	0.539179	0.842481	0.808012	0.285581	0.497134
frameshift insertion	IPMK	chr10	59976000	59976000	2.31235e-08	0.000516928	0.0826224	0.037929	0.000620655	0.700806	0.394612	0.0347478	0.311151	0.0321133	0.408619
frameshift insertion	ITGB1BP1	chr2	9558805	9558805	3.62192e-07	0.000132341	0.0413103	0.037929	0.332195	0.842481	0.539179	0.0231683	0.497134	0.158056	0.0842743
frameshift insertion	KDM5A	chr12	416675	416675	2.68212e-14	1.76722e-08	0.000620655	0.00608085	0.0200609	0.733691	0.710495	0.177087	0.937102	0.173415	0.210795
frameshift deletion	KIAA0040	chr1	175129948	175129955	0.00488358	0.00428411	0.26943	0.274271	0.26943	0.331182	0.585575	0.331182	0.833951	1	0.833951
frameshift insertion	KMT2A	chr11	118375914	118375914	4.07515e-15	1.76722e-08	0.00167115	0.00608085	0.00167115	0.948277	0.710495	0.948277	0.713106	1	0.713106
frameshift insertion	MAGI3	chr1	114226056	114226056	3.98298e-13	1.76722e-08	0.00409621	0.0161971	0.0200609	0.635213	0.884984	0.177087	0.832541	0.488002	0.418923
stopgain	MEIS1	chr2	66794643	66794643	1.26324e-50	3.77193e-26	0	0	2.07529e-06	0.0237785	0.0237785	0.249799	1	0.0413103	0.0413103
frameshift insertion	MTUS1	chr8	17611618	17611618	9.48479e-13	1.46342e-06	0.0200609	0.00608085	0.000620655	0.524674	0.352371	0.304696	0.210795	0.173415	0.937102
frameshift insertion	NCOR1	chr17	16049808	16049808	3.30989e-05	0.0068334	0.163485	0.340893	0.0093287	0.814824	0.641629	0.114065	0.827705	0.113645	0.0927382
frameshift insertion	NFX1	chr9	33294896	33294896	5.36973e-59	1.57652e-28	2.89185e-11	0	2.89185e-11	0.765713	0.0443152	0.765713	0.332195	1	0.332195
frameshift insertion	OSTM1	chr6	108372370	108372370	9.48479e-13	1.52038e-05	0.0093287	0	0.0093287	0.811553	1.02476e-13	0.811553	5.7131e-05	1	5.7131e-05
frameshift deletion	PIMREG	chr17	6351078	6351078	3.98298e-13	8.29873e-10	0.0093287	0.0815534	0.0200609	0.189338	0.26204	0.0773188	0.668214	0.723924	0.907088
frameshift insertion	PLRG1	chr4	155460288	155460288	2.66445e-09	3.26468e-06	0.0093287	0.0815534	0.0826224	0.959505	0.585575	0.127309	0.668214	0.257182	0.578063
frameshift insertion	PRPF38B	chr1	109242267	109242267	4.98352e-06	0.00100133	0.0093287	0.340893	0.163485	0.259638	0.322502	0.410271	0.0927382	0.113645	0.827705
frameshift insertion	RALA	chr7	39736385	39736385	2.68212e-14	1.76722e-08	0.000204121	0.0161971	0.0200609	0.453159	0.884984	0.177087	0.510758	0.0890409	0.418923
frameshift insertion	SEMA4D	chr9	92014223	92014223	2.31235e-08	3.18357e-05	0.00409621	1	0.0200609	0.429958	3.18357e-05	0.964614	0.00409621	0.488002	0.0200609
frameshift insertion	SLC28A2	chr15	45555380	45555380	0.00020865	0.083199	0.163485	0.0161971	0.0826224	0.516389	0.0323751	0.263047	0.0758193	0.640639	0.148962
frameshift insertion	UBR5	chr8	103289348	103289348	0.000113533	0.0068334	0.0826224	0.037929	1	0.737046	0.187057	0.0068334	0.311151	0.0826224	0.037929
frameshift deletion	VWA3A	chr16	22161252	22161252	2.79535e-10	1.52038e-05	0.0093287	0.0815534	0.00409621	0.811553	0.765795	0.517701	0.668214	0.733846	0.464792
frameshift insertion	ZHX1	chr8	124266774	124266774	5.74322e-16	8.29873e-10	5.7131e-05	0.037929	0.0200609	0.44783	0.310635	0.0773188	0.157577	0.0402633	0.718284
frameshift insertion	ZNF148	chr3	124952717	124952717	1.56035e-22	7.21193e-12	0.000204121	0.000422781	5.7131e-05	0.823749	0.504634	0.846136	0.464792	0.733846	0.668214
