# Supplementary material for: Transcriptomic and genomic profiling of early-stage ovarian carcinomas associated with histotype and overall survival
Source: Oncotarget. 2018 Oct 12;9(80):35162–80. doi: 10.18632/oncotarget.26225 (PMC6205557; doi:10.18632/oncotarget.26225)
Supplement: Supplementary file 3 [file oncotarget-09-35162-s003.xlsx]

## Sheet: ST1B
Supplementary Table 1B. Significance (two-tailed t-test) of the deleterious variants presented in Figure 2b. Significant comparisons (P<0.05) are marked in bold.
annotation	gene	chr	pos1	pos2	Study cohort - Control cohort	0-2 years - Control cohort	2-5 years - Control cohort	5-10 years - Control cohort	>10 years - Control cohort	0-2 years - 2-5 years	0-2 years - 5-10 years	0-2 years - >10 years	2-5 years - 5-10 years	2-5 years - >10 years	5-10 years - >10 years
stopgain	ACACA	chr17	35482683	35482683	5.87264e-11	0.0133491	4.22182e-05	0.000742883	0.00565248	0.718473	0.217185	0.155508	0.166708	0.0942747	0.712681
frameshift insertion	AHI1	chr6	135811787	135811787	0.00413626	0.0805162	0.0830274	0.160469	1	0.238813	0.146942	0.0805162	0.502161	0.0830274	0.160469
frameshift insertion	ALMS1	chr2	73651725	73651725	8.86088e-18	0.00394977	0.000107183	1.98931e-07	5.34397e-06	0.269134	0.637207	0.574143	0.320072	0.423785	0.877891
frameshift insertion	AP2M1	chr3	183898039	183898039	2.09191e-16	0.00394977	0.000257494	1.98931e-07	4.22182e-05	0.199836	0.637207	0.354431	0.200906	0.592199	0.475709
frameshift insertion	AP3B1	chr5	77424992	77424992	2.31235e-08	0.0133491	0.0222644	0.00153446	0.00274824	0.0788213	0.168802	0.212311	0.427518	0.349113	0.844037
frameshift insertion	ARCN1	chr11	118454607	118454607	4.98352e-06	0.0133491	0.0222644	0.0831091	0.0113328	0.0788213	0.0307242	0.111658	0.308547	0.741292	0.178536
frameshift insertion	ARHGAP11A	chr15	32925295	32925295	1.84431e-07	0.16902	0.0113328	0.00612465	0.00129603	1	0.951828	0.531988	0.926468	0.371603	0.306423
frameshift insertion	ARV1	chr1	231131566	231131566	4.66154e-08	0.0352652	0.0222644	0.000742883	0.00565248	0.202522	0.47945	0.362273	0.294392	0.521816	0.712681
frameshift insertion	BCL10	chr1	85733512	85733512	9.4278e-06	0.0352652	0.00565248	0.0228836	0.161179	0.362273	0.147329	0.0723546	0.31786	0.0713367	0.346471
frameshift deletion	BECN1	chr17	40970698	40970803	1.5449e-15	0.00394977	4.22182e-05	7.08946e-05	5.34397e-06	0.354431	0.170626	0.574143	0.505547	0.594246	0.219821
frameshift insertion	C3	chr19	6719290	6719290	9.92345e-26	0.000735902	2.47005e-08	1.52093e-10	1.67556e-06	0.673285	0.766772	0.308221	0.844037	0.402203	0.283996
frameshift insertion	CASP8AP2	chr6	90572448	90572448	1.17404e-11	0.0133491	0.000257494	0.000160247	0.00129603	0.472662	0.34484	0.283633	0.734714	0.581482	0.810248
frameshift insertion	CENPC	chr4	68379807	68379807	0.00126307	0.0805162	0.161179	0.0831091	0.161179	0.169329	0.195735	0.169329	0.816594	1	0.816594
frameshift deletion	CHD1L	chr1	146736243	146736243	5.7053e-96	0	3.8918e-20	0	0	0.326527	1	1	0.326527	0.326527	1
frameshift insertion	DDX21	chr10	70719704	70719704	5.99264e-10	0.0352652	0.0113328	0.00153446	4.22182e-05	0.274244	0.390819	0.85669	0.657573	0.0472587	0.102718
frameshift insertion	EEF1AKMT2	chr10	126454015	126454015	9.48479e-13	4.54357e-08	0.00167115	0.037929	0.0200609	0.941789	0.57481	0.226634	0.592239	0.30416	0.718284
frameshift deletion	GFM1	chr3	158370035	158370035	4.66997e-53	4.36683e-05	6.43847e-14	3.18506e-18	3.8918e-20	1	0.871527	0.541507	0.801322	0.308748	0.395288
frameshift insertion	HIST1H1E	chr6	26157119	26157119	2.6519e-36	4.36683e-05	1.17028e-07	3.22866e-16	2.76368e-12	0.139889	0.936957	0.781536	0.0578984	0.116182	0.767029
frameshift insertion	INPP5B	chr1	38330006	38330006	1.13633e-08	0.0805162	0.00274824	0.00153446	0.00274824	0.84784	0.74806	0.84784	0.844037	1	0.844037
frameshift insertion	IPMK	chr10	59976000	59976000	2.31235e-08	0.0352652	0.0113328	0.00309652	0.00129603	0.274244	0.313333	0.585394	0.856616	0.371603	0.450264
frameshift insertion	ITGB1BP1	chr2	9558805	9558805	3.62192e-07	0.0352652	0.00565248	0.0228836	0.00565248	0.362273	0.147329	0.362273	0.31786	1	0.31786
frameshift insertion	KDM5A	chr12	416675	416675	2.68212e-14	0.0352652	4.22182e-05	1.77164e-06	0.000589751	0.85669	0.72524	0.716514	0.799513	0.418603	0.268373
frameshift deletion	KIAA0040	chr1	175129948	175129955	0.00488358	0.454152	0.00848494	0.0236383	0.221993	0.308221	0.521759	1	0.563335	0.148542	0.344548
frameshift insertion	KMT2A	chr11	118375914	118375914	4.07515e-15	0.000735902	1.55954e-05	3.02031e-05	0.000257494	0.161917	0.0573999	0.0517871	0.475709	0.422502	0.897485
frameshift insertion	MAGI3	chr1	114226056	114226056	3.98298e-13	0.0352652	5.34397e-06	0.000160247	0.000589751	0.589399	0.686152	0.716514	0.143569	0.178832	0.957996
frameshift deletion	MAML3	chr4	140811086	140811096	0.00141664	0.66196	8.12051e-05	0.008357	0.00534857	0.0723546	0.247217	0.202522	0.125181	0.232767	0.79848
stopgain	MEIS1	chr2	66794643	66794643	1.26324e-50	4.36683e-05	3.24652e-16	7.17849e-26	5.13061e-11	0.767564	0.500223	0.589934	0.466936	0.232767	0.0673838
frameshift insertion	MTUS1	chr8	17611618	17611618	9.48479e-13	0.16902	0.00274824	1.23337e-05	5.34397e-06	0.673285	0.196109	0.0774117	0.212694	0.0555336	0.445029
frameshift insertion	NCOR1	chr17	16049808	16049808	3.30989e-05	0.0805162	0.0431225	0.0119142	0.0830274	0.327432	0.418318	0.238813	0.731063	0.692162	0.444832
frameshift insertion	NFX1	chr9	33294896	33294896	5.36973e-59	0	3.24652e-16	4.77513e-21	3.24652e-16	0.161179	0.160469	0.161179	0.840186	1	0.840186
frameshift insertion	OSTM1	chr6	108372370	108372370	9.48479e-13	0	0.00129603	0.000742883	0.000107183	1.17028e-07	8.3704e-10	5.34397e-06	0.806429	0.411931	0.269986
frameshift deletion	PIMREG	chr17	6351078	6351078	3.98298e-13	0.0805162	4.22182e-05	3.02031e-05	0.000257494	0.456272	0.637207	0.70629	0.664535	0.592199	0.897485
frameshift insertion	PLRG1	chr4	155460288	155460288	2.66445e-09	0.16902	0.00274824	0.000742883	0.000589751	0.673285	0.638207	0.409977	0.955785	0.572275	0.591616
frameshift insertion	PLS3	chrX	114871258	114871258	0.000695536	0.0805162	0.0431225	0.0831091	0.326527	0.327432	0.195735	0.117436	0.509919	0.166871	0.395288
frameshift insertion	POC5	chr5	74990511	74990511	2.61631e-06	0.16902	0.000589751	0.0228836	0.0830274	0.409977	0.667128	0.50025	0.0608932	0.0265198	0.649378
frameshift insertion	PPP4R3B	chr2	55825685	55825685	0.00020865	0.0805162	0.0830274	0.0228836	0.161179	0.238813	0.330964	0.169329	0.649378	0.646325	0.346471
frameshift insertion	PRPF38B	chr1	109242267	109242267	4.98352e-06	0.0805162	0.0431225	0.0119142	0.0113328	0.327432	0.418318	0.560341	0.731063	0.492901	0.705333
frameshift insertion	PIMREG	chr7	39736385	39736385	2.68212e-14	0.0352652	0.000107183	4.80212e-06	0.000107183	1	0.840553	1	0.75986	1	0.75986
frameshift insertion	RBMXL1	chr1	89449508	89449508	0.000113533	0.0805162	0.0222644	0.160469	0.0431225	0.435192	0.146942	0.327432	0.160065	0.721234	0.288316
frameshift insertion	RIOX2	chr3	97686273	97686273	3.30989e-05	0.0805162	0.0113328	0.0228836	0.161179	0.560341	0.330964	0.169329	0.496617	0.131381	0.346471
frameshift insertion	SDR16C5	chr8	57219269	57219269	0.00747509	0.0805162	0.326527	1	0.0830274	0.117436	0.0805162	0.238813	0.326527	0.308748	0.0830274
frameshift insertion	SEMA4D	chr9	92014223	92014223	2.31235e-08	0.346594	0.0222644	0.000742883	0.000257494	0.589934	0.18059	0.0569839	0.294392	0.0765314	0.411242
frameshift insertion	SLC28A2	chr15	45555380	45555380	0.00020865	0.0352652	0.326527	0.0436157	0.0431225	0.050331	0.111685	0.14619	0.224986	0.166871	0.767029
frameshift insertion	TTC3	chr21	38524220	38524220	0.00747509	0.0805162	0.326527	0.324813	0.161179	0.117436	0.109083	0.169329	0.888624	0.561397	0.466936
frameshift deletion	VWA3A	chr16	22161252	22161252	2.79535e-10	0.16902	0.000589751	0.000350234	0.000589751	0.409977	0.521759	0.409977	0.770169	1	0.770169
frameshift insertion	WAPL	chr10	88197700	88197700	3.62192e-07	0.16902	0.0113328	0.0119142	0.00129603	1	0.807413	0.531988	0.705333	0.371603	0.193189
frameshift insertion	ZHX1	chr8	124266774	124266774	5.74322e-16	0.0133491	4.22182e-05	6.14806e-07	0.000107183	0.718473	0.959827	0.589399	0.629109	0.789761	0.445029
frameshift insertion	ZNF148	chr3	124952717	124952717	1.56035e-22	0.000735902	1.55954e-05	1.52093e-10	1.67556e-06	0.161917	0.766772	0.308221	0.102718	0.592199	0.283996
