# Supplementary material for: Transcriptomic and genomic profiling of early-stage ovarian carcinomas associated with histotype and overall survival
Source: Oncotarget. 2018 Oct 12;9(80):35162–80. doi: 10.18632/oncotarget.26225 (PMC6205557; doi:10.18632/oncotarget.26225)
Supplement: Supplementary file 4 [file oncotarget-09-35162-s004.xlsx]

## Sheet: ST2A
Supplementary Table 2A. Significance (two-tailed t-test) of gene expression profiles associated with the genes presented in Figure 2a. Significant comparisons (P<0.05) are marked in bold.
ENSEMBL ID	Gene	Study cohort - Control cohort	HGSC - Control cohort	EC - Control cohort	MC - Control cohort	CCC - Control cohort	HGSC - EC	HGSC-MC	HGSC-CCC	EC-MC	EC-CCC	MC-CCC
ENSG00000132142	ACACA	4.29903e-20	3.27402e-22	2.96131e-11	0.0565342	7.66867e-06	0.293644	0.0683775	0.293644	0.136193	0.0604995	0.583419
ENSG00000116127	ALMS1	1.333e-06	3.78357e-05	0.00524487	1.28716e-06	4.90529e-08	0.627606	0.010475	0.627606	0.0132784	0.0647776	0.155953
ENSG00000161203	AP2M1	9.75305e-27	1.20865e-15	2.37119e-05	4.35038e-07	1.49048e-08	0.00257292	0.000747407	0.00257292	0.651535	0.834932	0.340875
ENSG00000132842	AP3B1	0.750659	0.230866	0.514042	0.0297611	0.127033	0.152872	0.00697838	0.152872	0.166985	0.442669	0.545187
ENSG00000173409	ARV1	3.53779e-13	1.80937e-12	3.64841e-10	1.3201e-07	7.30345e-16	0.834123	0.98982	0.834123	0.882534	0.00430777	0.0133348
ENSG00000066279	ASPM	8.36969e-09	0.00350718	0.000420629	2.18783e-09	5.4642e-12	0.0792257	1.49879e-05	0.0792257	0.0949368	0.274414	0.281299
ENSG00000126581	BECN1	3.74477e-08	0.0465071	0.00816809	0.000353724	5.64413e-05	0.0475335	0.000946214	0.0475335	0.0516404	0.262001	0.256035
ENSG00000125730	C3	1.47818e-11	9.7547e-08	0.00263035	0.033703	0.035908	0.10825	0.808199	0.10825	0.318158	0.440419	0.175593
ENSG00000118412	CASP8AP2	2.01106e-08	2.06132e-05	0.0087979	0.0195411	0.000145115	0.32533	0.0101262	0.32533	0.223167	0.140078	0.00596815
ENSG00000131778	CHD1L	3.5801e-13	6.63182e-13	1.23344e-06	0.110533	9.30662e-13	0.452953	0.275383	0.452953	0.43768	0.16855	0.184992
ENSG00000110852	CLEC2B	0.345198	0.278527	0.807412	0.221703	0.830409	0.490808	0.90299	0.490808	0.448008	0.7414	0.594401
ENSG00000165732	DDX21	7.34515e-36	1.26944e-20	1.23527e-05	1.6284e-05	2.65378e-07	0.750731	0.394291	0.750731	0.746549	0.412102	0.201082
ENSG00000203791	EEF1AKMT2	9.83299e-41	1.87022e-20	2.02299e-08	6.21803e-07	8.49631e-12	0.512131	0.0750931	0.512131	0.0510099	0.0293242	0.948229
ENSG00000168827	GFM1	3.99932e-06	1.24714e-05	0.061065	0.0256148	0.265127	0.00658134	0.00887449	0.00658134	0.813476	0.484115	0.329868
ENSG00000168298	HIST1H1E	5.77076e-24	1.04221e-13	7.60258e-05	1.65821e-05	5.86722e-05	0.0477184	0.0234176	0.0477184	0.922767	0.901328	0.962905
ENSG00000204084	INPP5B	2.02222e-06	0.00132521	0.000828215	1.19974e-06	2.67012e-07	0.707492	0.365154	0.707492	0.666648	0.681016	0.968497
ENSG00000151151	IPMK	0.00241442	0.900368	0.540859	0.0122466	0.000121165	0.520129	0.0117485	0.520129	0.0204986	0.000745807	0.736961
ENSG00000119185	ITGB1BP1	1.83546e-10	3.69378e-10	0.00250484	0.000548543	0.00417992	0.791138	0.00465466	0.791138	0.100918	0.0728236	0.687356
ENSG00000073614	KDM5A	0.00215586	0.000948987	0.0469976	0.705957	0.547394	0.327066	0.243922	0.327066	0.53586	0.154453	0.896177
ENSG00000235750	KIAA0040	6.2659e-09	2.51742e-12	0.0293043	0.00348632	0.000509358	0.339513	0.074704	0.339513	0.158763	0.0686656	0.0948617
ENSG00000118058	KMT2A	4.1204e-05	0.00412448	0.00189446	0.00119202	0.0434295	0.444857	0.218046	0.444857	0.642177	0.22845	0.104636
ENSG00000081026	MAGI3	2.44332e-18	1.30931e-19	7.71219e-13	7.08167e-05	1.22179e-17	0.112208	0.00339459	0.112208	0.0384635	0.0229098	0.00115583
ENSG00000143995	MEIS1	9.252e-17	2.24327e-16	0.000428266	0.0335833	0.492176	3.75363e-05	2.65762e-06	3.75363e-05	0.201614	0.00269841	0.108427
ENSG00000129422	MTUS1	0.260762	2.61518e-07	0.00911188	0.00390481	0.0482802	0.000209855	0.000592683	0.000209855	0.154939	0.258445	0.0278049
ENSG00000141027	NCOR1	0.0437238	1.88759e-06	0.625139	0.649649	0.0464352	0.0307875	0.0112741	0.0307875	0.503887	0.520564	0.0559618
ENSG00000086102	NFX1	2.28572e-08	1.13783e-06	4.90548e-06	1.55006e-07	2.9575e-05	0.958134	0.134682	0.958134	0.158883	0.739681	0.0941691
ENSG00000081087	OSTM1	1.46053e-05	0.0336828	0.0115233	0.000663469	0.000451546	0.352101	0.287304	0.352101	0.889227	0.990003	0.866173
ENSG00000129195	PIMREG	1.44221e-16	3.5969e-12	3.27598e-10	3.02412e-18	1.24208e-17	0.4536	5.26912e-05	0.4536	0.00584212	0.0302502	0.349316
ENSG00000171566	PLRG1	0.612692	0.145266	0.653974	0.0309109	0.0442377	0.66866	0.0040276	0.66866	0.0645067	0.106465	0.652495
ENSG00000134186	PRPF38B	0.00286417	0.000721869	0.0517424	0.0619841	0.0782726	0.251667	0.43393	0.251667	0.870292	0.721448	0.628448
ENSG00000006451	RALA	0.0143942	0.00165877	0.977056	0.642891	0.23989	0.0161419	0.153531	0.0161419	0.695609	0.399507	0.319871
ENSG00000187764	SEMA4D	0.00175746	0.000638117	0.00034735	0.000232447	0.824984	0.495399	0.352974	0.495399	0.823716	0.00218852	0.00150408
ENSG00000137860	SLC28A2	2.59702e-17	7.51803e-32	0.0818735	0.368387	5.63748e-19	0.366369	0.0949802	0.366369	0.52303	0.494744	0.138192
ENSG00000104517	UBR5	6.5353e-15	8.83421e-10	0.00170083	0.13845	8.20566e-05	0.408822	0.00564416	0.408822	0.0919559	0.109482	0.00304042
ENSG00000175267	VWA3A	0.00546094	0.00892896	0.413538	0.630704	0.12379	0.431812	0.541996	0.431812	0.957019	0.705925	0.738682
ENSG00000165156	ZHX1	0.0143942	0.00165877	0.977056	0.642891	0.23989	0.0161419	0.153531	0.0161419	0.695609	0.399507	0.319871
ENSG00000163848	ZNF148	3.30838e-22	2.19907e-12	2.29456e-07	2.72929e-06	1.19515e-06	0.0420466	0.000635276	0.0420466	0.131985	0.199502	0.874082
