# Supplementary material for: Transcriptomic and genomic profiling of early-stage ovarian carcinomas associated with histotype and overall survival
Source: Oncotarget. 2018 Oct 12;9(80):35162–80. doi: 10.18632/oncotarget.26225 (PMC6205557; doi:10.18632/oncotarget.26225)
Supplement: Supplementary file 5 [file oncotarget-09-35162-s005.xlsx]

## Sheet: ST2B
Supplementary Table 2B. Significance (two-tailed t-test) of gene expression profiles associated with the genes presented in Figure 2b. Significant comparisons (P<0.05) are marked in bold.
ENSEMBL ID	Gene	Study cohort - Control cohort	0-2 years - Control cohort	2-5 years - Control cohort	5-10 years - Control cohort	> 10 years - Control cohort	0-2 years - 2-5 years	0-2 years - 5-10 years	0-2 years - > 10 years	2-5 years - 5-10 years	2-5 years - > 10 years	5-10 years - > 10 years
ENSG00000132142	ACACA	4.29903e-20	2.86515e-06	8.88117e-13	2.89138e-17	7.89338e-08	0.654512	0.308099	0.730864	0.50983	0.990209	0.63003
ENSG00000135541	AHI1	0.365955	0.18334	0.235705	0.321575	0.953189	0.802008	0.749592	0.347036	0.924312	0.420566	0.474394
ENSG00000116127	ALMS1	1.333e-06	4.45448e-07	0.00012505	2.37551e-06	0.000396422	0.0236203	0.0716873	0.0469544	0.443187	0.945908	0.552301
ENSG00000161203	AP2M1	9.75305e-27	1.31356e-05	1.65965e-08	7.79254e-11	7.19721e-07	0.133136	0.118539	0.62074	0.91221	0.400433	0.421159
ENSG00000161203	AP3B1	0.750659	0.45991	0.641499	0.649409	0.474562	0.809699	0.714635	0.27002	0.92145	0.377866	0.348072
ENSG00000095139	ARCN1	1.61506e-33	0.000117604	2.16606e-13	5.89827e-16	1.88155e-08	0.937578	0.936466	0.139113	0.799606	0.0643752	0.083383
ENSG00000198826	ARHGAP11A	1.21503e-11	0.0785648	3.31479e-08	7.13301e-09	3.19435e-06	0.73513	0.725547	0.817965	0.975158	0.8125	0.788205
ENSG00000173409	ARV1	3.53779e-13	8.26511e-05	1.57554e-12	2.50951e-13	8.18859e-12	0.994592	0.998178	0.792088	0.992687	0.626514	0.594401
ENSG00000142867	BCL10	3.53779e-13	8.26511e-05	1.57554e-12	2.50951e-13	8.18859e-12	0.994592	0.998178	0.792088	0.992687	0.626514	0.594401
ENSG00000126581	BECN1	3.74477e-08	0.00955062	0.0244762	0.000453226	0.00162376	0.046226	0.12289	0.179618	0.263084	0.194084	0.742625
ENSG00000125730	C3	1.47818e-11	0.0546538	0.00081141	9.42092e-06	0.000452372	0.399526	0.406915	0.3573	0.938048	0.86336	0.777162
ENSG00000118412	CASP8AP2	2.01106e-08	0.00711554	9.20875e-05	2.79649e-05	0.00438495	0.0941808	0.0963825	0.348433	0.960761	0.361376	0.370729
ENSG00000145241	CENPC	8.60046e-08	3.80771e-06	6.24766e-06	1.83471e-05	1.75598e-06	0.468358	0.938681	0.9639	0.57167	0.500863	0.969283
ENSG00000131778	CHD1L	3.5801e-13	9.99643e-05	1.26012e-09	2.35211e-14	0.000183084	0.993307	0.490116	0.325678	0.334834	0.242046	0.055858
ENSG00000165732	DDX21	7.34515e-36	0.000144321	3.26839e-09	3.0627e-16	4.44811e-10	0.668753	0.713279	0.575557	0.877661	0.892522	0.739869
ENSG00000203791	EEF1AKMT2	4.44276e-41	1.02205e-05	4.75505e-12	2.10652e-13	2.58649e-13	0.739354	0.717905	0.947662	0.97548	0.638851	0.614214
ENSG00000168827	GFM1	3.99932e-06	0.101358	0.000935276	0.00165951	0.0279846	0.768133	0.965688	0.706286	0.603906	0.866176	0.604166
ENSG00000168298	HIST1H1E	5.77076e-24	0.00154269	9.53324e-09	7.64632e-09	8.12364e-07	0.454634	0.846022	0.875037	0.402738	0.437739	0.97071
ENSG00000204084	INPP5B	2.02222e-06	0.0350345	0.161253	5.20426e-09	1.217e-07	0.755185	0.186724	0.254939	0.164101	0.212963	0.724962
ENSG00000151151	IPMK	0.00241442	0.107356	0.621644	0.100238	0.00484069	0.140556	0.239148	0.399588	0.360685	0.0593025	0.331075
ENSG00000119185	ITGB1BP1	1.83546e-10	0.0046843	5.00094e-05	1.10244e-06	0.000122215	0.405099	0.37323	0.472544	0.971379	0.892526	0.855344
ENSG00000073614	KDM5A	0.00215586	0.273534	0.00553825	0.235465	0.0394534	0.760922	0.513338	0.988577	0.0730639	0.64292	0.243026
ENSG00000235750	KIAA0040	6.2659e-09	0.0125894	2.23955e-05	0.00110153	0.00237662	0.828647	0.750119	0.287153	0.873242	0.31026	0.409465
ENSG00000118058	KMT2A	4.1204e-05	0.0132288	0.00989757	1.15079e-05	0.130448	0.201933	0.687785	0.180829	0.122946	0.770667	0.158098
ENSG00000081026	MAGI3	2.44332e-18	0.000104333	3.12917e-16	9.18346e-19	2.33368e-14	0.436399	0.107521	0.455407	0.0885654	0.991133	0.127245
ENSG00000196782	MAML3	1.94888e-12	1.01526e-12	2.09312e-12	9.32026e-13	1.24338e-12	0.57001	0.986255	0.746882	0.351406	0.702877	0.631584
ENSG00000143995	MEIS1	9.252e-17	0.0994911	1.52737e-07	1.60054e-06	6.89708e-05	0.0273609	0.0662345	0.174796	0.613991	0.267754	0.547039
ENSG00000129422	MTUS1	0.260762	0.43088	0.599146	0.559085	0.20858	0.350758	0.610668	0.944596	0.414388	0.169447	0.498985
ENSG00000141027	NCOR1	0.0437238	0.504112	0.00937799	0.513918	0.0474513	0.137633	0.373283	0.165181	0.209267	0.859119	0.320781
ENSG00000086102	NFX1	2.28572e-08	0.00195299	1.85367e-05	2.47928e-09	0.000408197	0.729003	0.857758	0.408648	0.413142	0.524982	0.128274
ENSG00000081087	OSTM1	1.46053e-05	0.0073521	0.00491634	0.0302841	0.0280064	0.12233	0.189277	0.0376229	0.884727	0.311868	0.359218
ESG00000129195	PIMREG	1.6166e-16	7.65059e-05	2.2297e-14	2.91736e-09	1.82568e-15	0.909506	0.488246	0.668332	0.228948	0.580572	0.100319
ENSG00000171566	PLRG1	0.612692	0.839216	0.673308	0.759349	0.358677	0.977165	0.754966	0.839259	0.560706	0.655933	0.321019
ENSG00000102024	PLS3	2.27291e-05	0.0494591	0.00191484	0.0423457	0.00435714	0.385674	0.802967	0.382763	0.537807	0.977259	0.532847
ENSG00000152359	POC5	2.8917e-10	3.17141e-10	1.72973e-09	1.13911e-09	2.58883e-10	0.557967	0.489747	0.714946	0.946504	0.787472	0.720698
ENSG00000138041	PPP4R3B	7.07665e-40	0.000160588	1.49381e-12	7.17267e-14	4.46376e-12	0.945199	0.528377	0.617901	0.377965	0.409974	0.0978317
ENSG00000134186	PRPF38B	0.00286417	0.194484	0.00549018	0.0200055	0.00093901	0.440688	0.571915	0.198628	0.810354	0.344645	0.311742
ENSG00000006451	RALA	0.0143942	0.202582	0.11989	0.261911	0.231338	0.606427	0.362042	0.390575	0.481086	0.549805	0.907389
ENSG00000213516	RBMXL1	3.64368e-10	0.0661508	0.000162484	0.000543215	0.00051798	0.0179888	0.0627025	0.0698047	0.573487	0.490364	0.90968
ENSG00000170854	RIOX2	0.406466	0.821649	0.422129	0.148467	0.679458	0.549574	0.35363	0.972532	0.587555	0.370162	0.17563
ENSG00000170786	SDR16C5	1.67948e-19	0.306622	7.62761e-20	4.5207e-19	0.00013295	0.0756012	0.0724561	0.297782	0.69197	0.119054	0.107095
ENSG00000187764	SEMA4D	0.00175746	0.0471927	0.00132357	0.0455841	0.00188516	0.699989	0.69067	0.978747	0.319065	0.549338	0.534915
ENSG00000137860	SLC28A2	2.59702e-17	0.836645	5.95349e-29	1.15749e-18	2.80753e-15	0.151345	0.175612	0.177613	0.279131	0.292062	0.954304
ENSG00000182670	TTC3	5.54168e-33	0.000240532	3.49311e-10	2.19223e-12	6.07731e-09	0.472316	0.701313	0.453528	0.604131	0.939969	0.57557
ENSG00000175267	VWA3A	0.00546094	1.40777e-06	0.000296826	0.176348	0.732456	0.0872585	0.0160888	0.00708776	0.241431	0.088271	0.522181
ENSG00000062650	WAPL	5.66131e-23	0.000813097	1.91802e-05	1.34229e-09	3.12749e-12	0.456926	0.11981	0.290144	0.352322	0.813968	0.234547
ENSG00000165156	ZHX1	0.0143942	0.202582	0.11989	0.261911	0.231338	0.606427	0.362042	0.390575	0.481086	0.549805	0.907389
ENSG00000163848	ZNF148	3.30838e-22	0.0131027	1.57748e-09	3.17984e-11	3.57278e-05	0.96156	0.611527	0.641702	0.272382	0.446564	0.992135
