# Supplementary material for: Transcriptomic and genomic profiling of early-stage ovarian carcinomas associated with histotype and overall survival
Source: Oncotarget. 2018 Oct 12;9(80):35162–80. doi: 10.18632/oncotarget.26225 (PMC6205557; doi:10.18632/oncotarget.26225)
Supplement: Supplementary file 6 [file oncotarget-09-35162-s006.xlsx]

## Sheet: ST3
Supplementary Table 3. Driver fusion transcripts across the study group identified by Oncofuse.
Sample	Histotype	Overall survival	Fusion transcript	Fusion breakpoint	5' gene in CDS?	5' segment type	3' gene in CDS?	3' segment type	Adjusted p-value	Driver Bayesian probability
OV155	EC	>10y	PBRM1 - LRPPRC	chr3:52610557>chr2:44184590	Yes	Exon	Yes	Exon	0.0316699	0.998417
OV170	CCC	>10y	FGD4 - TMPO	chr12:32764217>chr12:98921664	Yes	Exon	Yes	Exon	0.40195	0.866017
OV170	CCC	>10y	IGFBP3 - TES	chr7:45952029>chr7:115889104	No	Intron	Yes	Exon	0.00187896	0.999791
OV170	CCC	>10y	TTN - SLC7A2	chr2:179441370>chr8:17401030	Yes	Exon	Yes	Exon	0.412087	0.908425
OV172	HGSC	5-10y	DTNB - ASXL2	chr2:25818955>chr2:25978983	Yes	Exon	Yes	Exon	0.0338225	0.983089
OV177	CCC	5-10y	VCAN - TTN	chr5:82816700>chr2:179479352	Yes	Exon	Yes	Exon	0.000739313	0.999824
OV177	CCC	5-10y	VCAN - TTN	chr5:82836469>chr2:179486035	Yes	Exon	Yes	Exon	0.000739313	0.999824
OV177	CCC	5-10y	VCAN - TTN	chr5:82807967>chr2:179428447	Yes	Exon	Yes	Exon	0.000739313	0.999824
OV177	CCC	5-10y	SLC7A2 - TTN	chr8:17425172>chr2:179596531	No	Intron	Yes	Exon	0.000423318	0.99998
OV177	CCC	5-10y	TTN - SLC7A2	chr2:179395122>chr8:17422471	Yes	Exon	Yes	Exon	0.00152799	0.999854
OV177	CCC	5-10y	TTN - SLC7A2	chr2:179395120>chr8:17422473	Yes	Exon	Yes	Exon	0.00152799	0.999854
OV177	CCC	5-10y	TTN - COL4A1	chr2:179440813>chr13:110850977	Yes	Exon	Yes	Exon	0.305788	0.854387
OV177	CCC	5-10y	VMP1 - TTN	chr17:57916429>chr2:179479077	Yes	Intron	Yes	Intron	0.000987129	0.999624
OV177	CCC	5-10y	VMP1 - TTN	chr17:57916428>chr2:179479078	Yes	Intron	Yes	Intron	0.000987129	0.999624
OV177	CCC	5-10y	VMP1 - TTN	chr17:57916037>chr2:179438026	Yes	Intron	Yes	Exon	0.000987129	0.999624
OV177	CCC	5-10y	IGFBP3 - VCAN	chr7:45952516>chr5:82834137	No	Intron	Yes	Exon	0.318336	0.833253
OV185	EC	0-2y	RAP2A - OLFM4	chr13:98119863>chr13:53625826	No	Intron	No	Intron	0.00352297	0.999648
OV188	CCC	5-10y	ZNF217 - GSAP	chr20:52188260>chr7:76959684	No	Intron	Yes	Exon	0.0218748	0.989063
OV188	CCC	5-10y	ZNF217 - GSAP	chr20:52192266>chr7:76955590	Yes	Exon	Yes	Exon	0.0218748	0.989063
OV188	CCC	5-10y	ZNF217 - GSAP	chr20:52192266>chr7:76959684	Yes	Exon	Yes	Exon	0.0218748	0.989063
OV202	HGSC	5-10y	XPO1 - ATP2B4	chr2:61706029>chr1:203651928	Yes	Exon	No	Intron	0.143445	0.959016
OV202	HGSC	5-10y	XPO1 - ATP2B4	chr2:61706028>chr1:203651929	Yes	Exon	No	Intron	0.143445	0.959016
OV203	CCC	2-5y	CP - TTN	chr3:148896260>chr2:179497137	Yes	Exon	Yes	Exon	0.0103846	0.999538
OV203	CCC	2-5y	EEF2K - VWA3A	chr16:22291697>chr16:22126668	Yes	Exon	Yes	Exon	0.313911	0.944194
OV203	CCC	2-5y	AHNAK - TTN	chr11:62291231>chr2:179479300	Yes	Exon	Yes	Exon	0.00274843	0.999939
OV203	CCC	2-5y	CP - MLLT4	chr3:148890295>chr6:168314142	No	Intron	Yes	Intron	0.360525	0.95193
OV203	CCC	2-5y	CP - MLLT4	chr3:148890296>chr6:168314141	No	Intron	Yes	Intron	0.360525	0.95193
OV203	CCC	2-5y	IGFBP3 - SLC7A2	chr7:45952028>chr8:17427592	No	Intron	No	Intron	0.209237	0.976751
OV203	CCC	2-5y	SLC43A3 - TTN	chr11:57184046>chr2:179539100	Yes	Exon	Yes	Exon	0.0154372	0.998971
OV203	CCC	2-5y	TTN - STC1	chr2:179401834>chr8:23709321	Yes	Exon	Yes	Intron	0.0570601	0.994928
OV206	CCC	0-2y	TTN - SYNE2	chr2:179490305>chr14:64522551	Yes	Intron	Yes	Intron	0.292285	0.853857
OV206	CCC	0-2y	TTN - SYNE2	chr2:179586130>chr14:64522551	Yes	Intron	Yes	Intron	0.292285	0.853857
OV206	CCC	0-2y	GNE - RNF38	chr9:36246028>chr9:36357939	Yes	Exon	Yes	Exon	0.237717	0.940571
OV206	CCC	0-2y	RNASET2 - RPS6KA2	chr6:167352383>chr6:167271747	Yes	Exon	Yes	Exon	0.00744643	0.999069
OV301	HGSC	5-10y	MAST4 - APBB2	chr5:66448694>chr4:40895428	Yes	Exon	Yes	Exon	0.106319	0.94684
OV308	CCC	>10y	ERBB4 - IKZF2	chr2:212989477>chr2:213914604	Yes	Exon	Yes	Exon	0.0100109	0.997497
OV308	CCC	>10y	RBM47 - CUX2	chr4:40631413>chr12:111733137	No	Intron	Yes	Exon	0.0619833	0.969008
OV311	HGSC	5-10y	NCOA3 - EYA2	chr20:46254225>chr20:45700824	Yes	Exon	Yes	Exon	0.236044	0.940989
OV311	HGSC	5-10y	NCOA3 - EYA2	chr20:46254222>chr20:45700821	Yes	Exon	Yes	Intron	0.236044	0.940989
OV311	HGSC	5-10y	ATP6V1C1 - PLEKHG1	chr8:104033453>chr6:151089774	No	Intron	Yes	Exon	0.158478	0.940571
OV312	HGSC	2-5y	CDC73 - RGS7	chr1:193121574>chr1:241262062	Yes	Exon	Yes	Exon	0.165936	0.944688
OV312	HGSC	2-5y	MLLT4 - MACF1	chr6:168272996>chr1:39895641	Yes	Exon	Yes	Exon	0.17408	0.961316
OV312	HGSC	2-5y	MLLT4 - MACF1	chr6:168272997>chr1:39895642	Yes	Exon	Yes	Exon	0.17408	0.961316
OV314	HGSC	2-5y	HDAC7 - VDR	chr12:48179170>chr12:48276557	Yes	Exon	Yes	Exon	0.00854754	0.999741
OV314	HGSC	2-5y	HEXA - MYO9A	chr15:72648866>chr15:72208833	Yes	Exon	Yes	Exon	0.0746272	0.995477
OV324	EC	5-10y	CFLAR - NDUFB3	chr2:201997857>chr2:201950182	Yes	Exon	Yes	Exon	0.360726	0.963927
OV327	LGSC	0-2y	CRK - ALX3	chr17:1340084>chr1:110607525	Yes	Exon	Yes	Exon	0.00679482	0.999903
OV332	EC	>10y	ZNF528 - ZNF880	chr19:52909896>chr19:52876364	Yes	Exon	Yes	Exon	0.0692136	0.930786
OV335	EC	>10y	COL1A2 - YME1L1	chr7:94059969>chr10:27425316	No	Intron	Yes	Intron	0.0227255	0.997727
OV335	EC	>10y	COL1A2 - YME1L1	chr7:94045811>chr10:27400471	Yes	Exon	No	Intron	0.278648	0.860676
OV335	EC	>10y	COL3A1 - DDX3X	chr2:189851864>chrX:41193486	Yes	Exon	No	Intron	0.162421	0.967516
OV335	EC	>10y	COL3A1 - DDX3X	chr2:189851865>chrX:41193487	Yes	Exon	No	Intron	0.162421	0.967516
OV335	EC	>10y	ERBB4 - COL3A1	chr2:212640548>chr2:189876627	Yes	Intron	No	Intron	0.290921	0.883632
OV340	MC	5-10y	COL1A2 - OLFM4	chr7:94057172>chr13:53625388	Yes	Exon	No	Intron	0.275849	0.968474
OV340	MC	5-10y	COL1A2 - OLFM4	chr7:94054974>chr13:53604465	Yes	Exon	Yes	Intron	0.275849	0.968474
OV340	MC	5-10y	AKAP13 - OLFM4	chr15:86290924>chr13:53625245	No	Intron	No	Intron	0.0303912	0.999132
OV340	MC	5-10y	XBP1 - OLFM4	chr22:29190974>chr13:53603094	No	Intron	Yes	Exon	0.0973455	0.994437
OV341	HGSC	2-5y	ERBB2 - CP	chr17:37868242>chr3:148925399	Yes	Exon	Yes	Exon	0.0998693	0.987114
OV341	HGSC	2-5y	ERBB2 - CP	chr17:37868241>chr3:148925400	Yes	Exon	Yes	Exon	0.0998693	0.987114
OV341	HGSC	2-5y	ESR1 - C6orf211	chr6:152201906>chr6:151785588	Yes	Exon	Yes	Exon	0.0211702	0.999317
OV341	HGSC	2-5y	ERBB2 - IFI6	chr17:37866673>chr1:27992786	Yes	Exon	No	Intron	0.19928	0.955001
OV341	HGSC	2-5y	CP - ZNF117	chr3:148924063>chr7:64438914	Yes	Exon	Yes	Exon	0.217499	0.957903
OV341	HGSC	2-5y	ERBB2 - SPON1	chr17:37884721>chr11:14280903	No	Intron	Yes	Exon	0.207589	0.966518
OV341	HGSC	2-5y	SPON1 - ERBB2	chr11:14285577>chr17:37864253	Yes	Intron	Yes	Intron	0.198536	0.948765
OV341	HGSC	2-5y	STAT1 - MUC16	chr2:191834319>chr19:9076893	No	Intron	Yes	Exon	0.197458	0.987261
OV342	HGSC	>10y	SAE1 - ARHGAP35	chr19:47673180>chr19:47491246	Yes	Exon	Yes	Exon	0.408412	0.937167
OV344	HGSC	5-10y	AIFM1 - ZNF280C	chrX:129267288>chrX:129394439	Yes	Exon	No	Intron	0.0260392	0.994792
OV353	HGSC	>10y	CLTC - ETV6	chr17:57771523>chr12:12006615	No	Intron	Yes	Intron	8.26637e-06	0.999999
OV353	HGSC	>10y	CLTC - ETV6	chr17:57771522>chr12:12006614	No	Intron	Yes	Intron	8.26637e-06	0.999999
OV353	HGSC	>10y	RNF213 - CLTC	chr17:78341648>chr17:57746209	Yes	Exon	Yes	Exon	0.00405615	0.999131
OV353	HGSC	>10y	SYNE2 - APP	chr14:64560899>chr21:27423428	Yes	Intron	Yes	Exon	0.00774854	0.997233
OV353	HGSC	>10y	SYNE2 - APP	chr14:64548653>chr21:27423428	Yes	Intron	Yes	Exon	0.00774854	0.997233
OV357	MC	>10y	B2M - ATP1B1	chr15:45010171>chr1:169101085	No	Intron	No	Intron	0.0428117	0.991438
OV360	HGSC	>10y	FLNA - SORL1	chrX:153591030>chr11:121501474	Yes	Exon	No	Intron	0.160859	0.987626
OV360	HGSC	>10y	FLNA - SORL1	chrX:153591030>chr11:121501473	Yes	Exon	No	Intron	0.160859	0.987626
OV365	HGSC	>10y	RSF1 - PAK1	chr11:77451776>chr11:77103586	Yes	Exon	No	Intron	0.000933459	0.999378
OV365	HGSC	>10y	RSF1 - PAK1	chr11:77451776>chr11:77103583	Yes	Exon	No	Intron	0.000933459	0.999378
OV368	HGSC	5-10y	SPARC - CALD1	chr5:151042777>chr7:134522342	No	Intron	No	Intron	0.018247	0.998975
OV368	HGSC	5-10y	SPARC - COL5A2	chr5:151042923>chr2:190044021	No	Intron	Yes	Intron	0.018247	0.998975
OV368	HGSC	5-10y	SPARC - POSTN	chr5:151042277>chr13:38146162	No	Intron	Yes	Intron	0.0665654	0.999252
OV368	HGSC	5-10y	IQGAP1 - COL3A1	chr15:91045422>chr2:189876607	No	Intron	No	Intron	0.0324495	0.996719
OV368	HGSC	5-10y	SPARC - CLIC4	chr5:151042256>chr1:25170420	No	Intron	No	Intron	0.018247	0.998975
OV368	HGSC	5-10y	SPARC - FAT1	chr5:151042303>chr4:187539905	No	Intron	Yes	Exon	0.0503494	0.993777
OV368	HGSC	5-10y	SPARC - FAT1	chr5:151042305>chr4:187539906	No	Intron	Yes	Exon	0.0503494	0.993777
OV368	HGSC	5-10y	SPARC - FNDC3B	chr5:151042635>chr3:171980239	No	Intron	Yes	Intron	0.018247	0.998975
OV368	HGSC	5-10y	SPARC - PLS3	chr5:151042777>chrX:114870762	No	Intron	Yes	Intron	0.0220199	0.998268
OV368	HGSC	5-10y	SPARC - SLC38A2	chr5:151057696>chr12:46754728	No	Intron	No	Intron	0.018247	0.998975
OV368	HGSC	5-10y	VCAN - MYLK	chr5:82815599>chr3:123570661	Yes	Exon	No	Intron	0.0250053	0.997752
OV371	HGSC	2-5y	RNF43 - DNM2	chr17:56492692>chr19:10897235	Yes	Exon	Yes	Intron	0.255213	0.872393
OV371	HGSC	2-5y	RNF43 - DNM2	chr17:56492687>chr19:10897240	Yes	Exon	Yes	Exon	0.255213	0.872393
OV373	CCC	5-10y	SMARCA2 - SYNE2	chr9:2096719>chr14:64522824	Yes	Exon	Yes	Exon	0.18553	0.907235
OV373	CCC	5-10y	SYNE2 - CDH1	chr14:64596603>chr16:68846057	Yes	Exon	Yes	Exon	0.0541835	0.986454
OV376	HGSC	2-5y	PIGR - SLC26A2	chr1:207102127>chr5:149360758	No	Intron	Yes	Exon	0.277465	0.861267
OV378	CCC	0-2y	CDH1 - SLC7A2	chr16:68867986>chr8:17422964	No	Intron	No	Intron	0.00167106	0.999164
OV378	CCC	0-2y	CDH1 - SLC7A2	chr16:68869092>chr8:17426572	No	Intron	No	Intron	0.00167106	0.999164
OV384	EC	2-5y	VGLL4 - CDK14	chr3:11643307>chr7:90355881	Yes	Exon	Yes	Exon	0.0377291	0.987424
OV384	EC	2-5y	UTRN - AIG1	chr6:145157677>chr6:143605247	Yes	Exon	Yes	Exon	0.0829678	0.944688
OV385	HGSC	5-10y	DCN - FOXP1	chr12:91539654>chr3:71507232	No	Intron	No	Intron	0.0892933	0.910707
OV391	HGSC	5-10y	SLC34A2 - RNF213	chr4:25679432>chr17:78274502	No	Intron	Yes	Intron	0.287827	0.979441
